# Supplementary material for: Common Genetic Factors May Play a Role in the Relationships Between Body Composition, Adipokines, and Low-Back-Pain-Related Disability
Source: Biomolecules. 2024 Nov 8;14(11):1426. doi: 10.3390/biom14111426 (PMC11591575; doi:10.3390/biom14111426)
Supplement: Supplementary file 1 [file biomolecules-14-01426-s001.zip]

Archive with 1 entries (1 files):
- biomolecules-3252830-supplementary.pdf
